# Supplementary material for: Exploration of the Temperature Sensing Ability of La2MgTiO6:Er3+ Double Perovskites Using Thermally Coupled and Uncoupled Energy Levels
Source: Materials (Basel). 2021 Sep 24;14(19):5557. doi: 10.3390/ma14195557 (PMC8509155; doi:10.3390/ma14195557)
Supplement: Supplementary file 1 [file materials-14-05557-s001.zip]

Archive with 1 entries (1 files):
- materials-1362977-supplementary.pdf
